# Supplementary material for: Alternaria Mycotoxins Analysis and Exposure Investigation in Ruminant Feeds
Source: Toxins (Basel). 2023 Aug 4;15(8):495. doi: 10.3390/toxins15080495 (PMC10467096; doi:10.3390/toxins15080495)
Supplement: Supplementary file 1 [file toxins-15-00495-s001.zip]

Archive with 1 entries (1 files):
- toxins-2478562-supplementary.pdf
